# Supplementary material for: Neuron‐Targeted Exosomal Delivery of siRNA Against RIPK3 Slows Neurodegenerative Progression in Alzheimer's Disease
Source: Adv Sci (Weinh). 2026 Jul 11:e76558. Online ahead of print. doi: 10.1002/advs.76558 (PMC13355932; doi:10.1002/advs.76558)
Supplement: Supplementary file 2 — Supporting File 2: advs76558sup‐0002‐DataFile.xls. [file ADVS-9999-e76558-s002.xls]

## Sheet: % necroptosis Fig 1E
pRipk3		Num		100	%			pMlkl		Num		100	%
positive	AD 1	20						positive	AD 1	47
total	AD 1	62	0.322581	100	32.2581			total	AD 1	175	0.268571	100	26.8571
positive	AD 2	14						positive	AD 2	20
total	AD 2	58	0.241379	100	24.1379			total	AD 2	82	0.243902	100	24.3902
positive	AD 3	14						positive	AD 3	14
total	AD 3	63	0.222222	100	22.2222			total	AD 3	83	0.168675	100	16.8675
positive	AD 4	20						positive	AD 4	43
total	AD 4	83	0.240964	100	24.0964			total	AD 4	169	0.254438	100	25.4438
positive	AD 5	19						positive	AD 5	20
total	AD 5	58	0.327586	100	32.7586			total	AD 5	78	0.25641	100	25.641
positive	WT 1	6						positive	WT 1	3
total	WT 1	70	0.0857143	100	8.57143			total	WT 1	52	0.0576923	100	5.76923
positive	WT 2	5						positive	WT 2	4
total	WT 2	48	0.104167	100	10.4167			total	WT 2	63	0.0634921	100	6.34921
positive	WT 3	5						positive	WT 3	7
total	WT 3	73	0.0684932	100	6.84932			total	WT 3	64	0.109375	100	10.9375
positive	WT 4	7						positive	WT 4	6
total	WT 4	61	0.114754	100	11.4754			total	WT 4	59	0.101695	100	10.1695
positive	WT 5	6						positive	WT 5	5
total	WT 5	51	0.117647	100	11.7647			total	WT 5	51	0.0980392	100	9.80392

## Sheet: Fig 1F pTau WB
	Control-1	Control-2	Control-3	OA-1	OA-2	OA-3		Control-4	Control-5	OA-4	OA-5
Actb
pTau	180063	259691	85383	425810	351437	121726		132685	145437	254202	212861
Tau	252606	183202	218429	297015	224463	299127		224061	179165	302944	128225
pTau/Tau	0.712822	1.41751	0.390896	1.43363	1.56568	0.406938		0.592182	0.811749	0.839106	1.66006
	ctrl-1	ctrl-2	ctrl-3	oa-1	oa-2	oa-3
Actb
pTau	71914	107003	119515	302852	266132	208733
Tau	135848	112071	158240	220858	294089	276151
pTau/Tau	0.529371	0.954779	0.755277	1.37125	0.904937	0.755865
			Fig. 1F
	ctrl-1	ctrl-2	ctrl-3	oa-1	oa-2	oa-3			ctrl-1	ctrl-2	ctrl-3	oa-1	oa-2	oa-3
Actb								Actb
pTau	111049	134241	106337	254714	396618	456675		pTau	88417	133369	174351	360873	404469	393653
Tau	150612	185684	224675	322767	333110	151076		Tau	281807	236002	241223	418741	381720	377536
pTau/Tau	0.737318	0.722954	0.473293	0.789158	1.19065	3.02282		pTau/Tau	0.31375	0.565118	0.722779	0.861805	1.0596	1.04269

## Sheet: Fig 1I
si-NC	si-Gapdh	si-Ripk3-783	si-Ripk3-883	si-Ripk3-1103
1	0.920103	0.245873	0.308606	0.16794
1	1.05613	0.280034	0.344602	0.220815
1	1.06554	0.266932	0.301915	0.193053
Table Analyzed	siRipk3
Data sets analyzed	A-E
ANOVA summary							Number of families	1
F	312.7						Number of comparisons per family	4
P value	<0.0001						Alpha	0.05
P value summary	****
Significant diff. among means (P < 0.05)?	Yes						Dunnett's multiple comparisons test	Mean Diff.	95.00% CI of diff.	Below threshold?	Summary	Adjusted P Value	B-?
R squared	0.9921						si-Gapdh vs. si-NC	0.01392	-0.08135 to 0.1092	No	ns	0.9785	A	si-NC
							si-Gapdh vs. si-Ripk3-783	0.7496	0.6544 to 0.8449	Yes	****	<0.0001	C	si-Ripk3-783
Brown-Forsythe test							si-Gapdh vs. si-Ripk3-883	0.6955	0.6003 to 0.7908	Yes	****	<0.0001	D	si-Ripk3-883
F (DFn, DFd)	0.7578 (4, 10)						si-Gapdh vs. si-Ripk3-1103	0.82	0.7247 to 0.9153	Yes	****	<0.0001	E	si-Ripk3-1103
P value	0.5756
P value summary	ns						Test details	Mean 1	Mean 2	Mean Diff.	SE of diff.	n1	n2	q	DF
Are SDs significantly different (P < 0.05)?	No						si-Gapdh vs. si-NC	1.014	1	0.01392	0.03296	3	3	0.4225	10
							si-Gapdh vs. si-Ripk3-783	1.014	0.2643	0.7496	0.03296	3	3	22.74	10
Bartlett's test							si-Gapdh vs. si-Ripk3-883	1.014	0.3184	0.6955	0.03296	3	3	21.1	10
Bartlett's statistic (corrected)							si-Gapdh vs. si-Ripk3-1103	1.014	0.1939	0.82	0.03296	3	3	24.88	10
P value
P value summary
Are SDs significantly different (P < 0.05)?
ANOVA table	SS	DF	MS	F (DFn, DFd)	P value
Treatment (between columns)	2.038	4	0.5096	F (4, 10) = 312.7	P<0.0001
Residual (within columns)	0.0163	10	0.00163
Total	2.055	14
Data summary
Number of treatments (columns)	5
Number of values (total)	15

## Sheet: Fig 2B
ExoWT	ExoRVG
0.978564	0.98
0.986974	0.996821
1.3*	1.310359*
0.988205	1.00425
Table Analyzed	loading capacity （pmol/μg Exos）
Column B	ExoRVG
vs.	vs.
Column A	ExoWT
Unpaired t test
P value	0.307
P value summary	ns
Significantly different (P < 0.05)?	No
One- or two-tailed P value?	Two-tailed
t, df	t=1.170, df=4
How big is the difference?
Mean of column A	0.9846
Mean of column B	0.9937
Difference between means (B - A) ± SEM	0.009108 ± 0.007786
95% confidence interval	-0.01251 to 0.03072
R squared (eta squared)	0.2549
F test to compare variances
F, DFn, Dfd	5.605, 2, 2
P value	0.3028
P value summary	ns
Significantly different (P < 0.05)?	No
Data analyzed
Sample size, column A	3
Sample size, column B	3

## Sheet: Fig 2C
ExoWT	ExoRVG
36.6962	36.75
37.0115	37.3808
48.75*	49.13846*
37.0577	37.6592
Table Analyzed	encapsulation efficiency (100%）
Column B	ExoRVG
vs.	vs.
Column A	ExoWT
Unpaired t test
P value	0.307
P value summary	ns
Significantly different (P < 0.05)?	No
One- or two-tailed P value?	Two-tailed
t, df	t=1.170, df=4
How big is the difference?
Mean of column A	36.92
Mean of column B	37.26
Difference between means (B - A) ± SEM	0.3415 ± 0.2920
95% confidence interval	-0.4691 to 1.152
R squared (eta squared)	0.2549
F test to compare variances
F, DFn, Dfd	5.605, 2, 2
P value	0.3028
P value summary	ns
Significantly different (P < 0.05)?	No
Data analyzed
Sample size, column A	3
Sample size, column B	3

## Sheet: Fig 2E qPCR
NC	Unmodified	Hi-2'-Ome
0.892263	0.320141	0.417322
1.18937	0.292157	0.122525
0.918372	0.3133	0.385871
Table Analyzed	si-ripk3（Hi-OMe）						Number of families	1
Data sets analyzed	A-C						Number of comparisons per family	3
							Alpha	0.05
ANOVA summary
F	26.82						Tukey's multiple comparisons test	Mean Diff.	95.00% CI of diff.	Below threshold?	Summary	Adjusted P Value
P value	0.001						NC vs. Unmodified	0.6915	0.3570 to 1.026	Yes	**	0.0017	A-B
P value summary	**						NC vs. Hi-2'-Ome	0.6914	0.3569 to 1.026	Yes	**	0.0017	A-C
Significant diff. among means (P < 0.05)?	Yes						Unmodified vs. Hi-2'-Ome	-4e-05	-0.3345 to 0.3345	No	ns	>0.9999	B-C
R squared	0.8994
							Test details	Mean 1	Mean 2	Mean Diff.	SE of diff.	n1	n2	q	DF
Brown-Forsythe test							NC vs. Unmodified	1	0.3085	0.6915	0.109	3	3	8.97	6
F (DFn, DFd)	0.5547 (2, 6)						NC vs. Hi-2'-Ome	1	0.3086	0.6914	0.109	3	3	8.969	6
P value	0.6011						Unmodified vs. Hi-2'-Ome	0.3085	0.3086	-4e-05	0.109	3	3	0.0005189	6
P value summary	ns
Are SDs significantly different (P < 0.05)?	No
Bartlett's test
Bartlett's statistic (corrected)
P value
P value summary
Are SDs significantly different (P < 0.05)?
ANOVA table	SS	DF	MS	F (DFn, DFd)	P value
Treatment (between columns)	0.9562	2	0.4781	F (2, 6) = 26.82	P=0.0010
Residual (within columns)	0.107	6	0.01783
Total	1.063	8
Data summary
Number of treatments (columns)	3
Number of values (total)	9

## Sheet: Fig 2F qPCR
si-NC	OA+si-NC	OA+si-Ripk3	OA+Exo@si-Ripk3
0.824787	4.5789227361905*	0.485194	0.552989
2.10433	2.4571	0.729615	0.19489
0.498777	1.80688	0.710423	0.328177
1.15515	4.2671857307074*	0.583462	0.228994
	2.52666
	3.04976
Table Analyzed	Exo@si-ripk3						Number of families	1
Data sets analyzed	A-D						Number of comparisons per family	6
							Alpha	0.05
ANOVA summary
F	18.27						Tukey's multiple comparisons test	Mean Diff.	95.00% CI of diff.	Below threshold?	Summary	Adjusted P Value
P value	<0.0001						Column A vs. Column B	-1.314	-2.241 to -0.3879	Yes	**	0.0057	A-B
P value summary	****						Column A vs. Column C	0.5186	-0.4079 to 1.445	No	ns	0.3836	A-C
Significant diff. among means (P < 0.05)?	Yes						Column A vs. Column D	0.8195	-0.1069 to 1.746	No	ns	0.0896	A-D
R squared	0.8203						Column B vs. Column C	1.833	0.9065 to 2.759	Yes	***	0.0004	B-C
							Column B vs. Column D	2.134	1.207 to 3.060	Yes	****	<0.0001	B-D
Brown-Forsythe test							Column C vs. Column D	0.3009	-0.6255 to 1.227	No	ns	0.7716	C-D
F (DFn, DFd)	1.671 (3, 12)
P value	0.2258						Test details	Mean 1	Mean 2	Mean Diff.	SE of diff.	n1	n2	q	DF
P value summary	ns						Column A vs. Column B	1.146	2.46	-1.314	0.312	4	4	5.957	12
Are SDs significantly different (P < 0.05)?	No						Column A vs. Column C	1.146	0.6272	0.5186	0.312	4	4	2.35	12
							Column A vs. Column D	1.146	0.3263	0.8195	0.312	4	4	3.714	12
Bartlett's test							Column B vs. Column C	2.46	0.6272	1.833	0.312	4	4	8.307	12
Bartlett's statistic (corrected)	9.262						Column B vs. Column D	2.46	0.3263	2.134	0.312	4	4	9.671	12
P value	0.026						Column C vs. Column D	0.6272	0.3263	0.3009	0.312	4	4	1.364	12
P value summary	*
Are SDs significantly different (P < 0.05)?	Yes
ANOVA table	SS	DF	MS	F (DFn, DFd)	P value
Treatment (between columns)	10.67	3	3.557	F (3, 12) = 18.27	P<0.0001
Residual (within columns)	2.337	12	0.1947
Total	13.01	15
Data summary
Number of treatments (columns)	4
Number of values (total)	16

## Sheet: Fig 2G CCK-8
si-NC	OA+si-NC	OA+si-Ripk3	OA+Exo@si-Ripk3
103.595	58.9924	98.3604	88.2941
107.011	55.6013	105.496	84.8866
95.8089	51.7575	106.748	89.6275
100.747	59.2887	105.398	91.2737
92.8375	51.7822	78.4418	84.7384
Table Analyzed	CCK-8 si Exo-si						Number of families	1
Data sets analyzed	A-D						Number of comparisons per family	6
							Alpha	0.05
ANOVA summary
F	43.98						Tukey's multiple comparisons test	Mean Diff.	95.00% CI of diff.	Below threshold?	Summary	Adjusted P Value
P value	<0.0001						Column A vs. Column B	44.52	31.84 to 57.19	Yes	****	<0.0001	A-B
P value summary	****						Column A vs. Column C	1.111	-11.57 to 13.79	No	ns	0.9942	A-C
Significant diff. among means (P < 0.05)?	Yes						Column A vs. Column D	12.24	-0.4428 to 24.91	No	ns	0.0605	A-D
R squared	0.8918						Column B vs. Column C	-43.4	-56.08 to -30.73	Yes	****	<0.0001	B-C
							Column B vs. Column D	-32.28	-44.96 to -19.60	Yes	****	<0.0001	B-D
Brown-Forsythe test							Column C vs. Column D	11.12	-1.554 to 23.80	No	ns	0.0962	C-D
F (DFn, DFd)	0.6256 (3, 16)
P value	0.6088						Test details	Mean 1	Mean 2	Mean Diff.	SE of diff.	n1	n2	q	DF
P value summary	ns						Column A vs. Column B	100	55.48	44.52	4.432	5	5	14.21	16
Are SDs significantly different (P < 0.05)?	No						Column A vs. Column C	100	98.89	1.111	4.432	5	5	0.3546	16
							Column A vs. Column D	100	87.76	12.24	4.432	5	5	3.905	16
Bartlett's test							Column B vs. Column C	55.48	98.89	-43.4	4.432	5	5	13.85	16
Bartlett's statistic (corrected)	8.675						Column B vs. Column D	55.48	87.76	-32.28	4.432	5	5	10.3	16
P value	0.0339						Column C vs. Column D	98.89	87.76	11.12	4.432	5	5	3.55	16
P value summary	*
Are SDs significantly different (P < 0.05)?	Yes
ANOVA table	SS	DF	MS	F (DFn, DFd)	P value
Treatment (between columns)	6478	3	2159	F (3, 16) = 43.98	P<0.0001
Residual (within columns)	785.5	16	49.1
Total	7263	19
Data summary
Number of treatments (columns)	4
Number of values (total)	20

## Sheet: Fig 3A CCK-8
					mean of blank	number-mean of blank	mean of control	number/mean of control	1							blank	conntrol	20nM OA	OA+Free si-ripk3	OA+Exo	OA+Exo@si-ripk3	OA+Exo+Free si-ripk3
blank 1	0.1932	0.1875	0.1852	0.188633										1	2	3	4	5	6	7	8	9	10	11	12
blank 2	0.1977	0.1914	0.1895	0.192867									A	0.0374	0.0379	0.0386	0.0389	0.0387	0.0387	0.039	0.0395	0.0401	0.0402	0.0401	0.0402
blank 3	0.1973	0.1908	0.1889	0.192333									B	0.0382	0.0422	0.1932	0.5788	0.3415	0.4149	0.4217	0.5215	0.4168	0.0462	0.0406	0.0397
blank 4	0.1991	0.193	0.1912	0.194433									C	0.037	0.0383	0.1977	0.535	0.3433	0.3334	0.4932	0.5001	0.4815	0.0412	0.0403	0.0393
blank 5	0.1946	0.1872	0.1852	0.189									D	0.0383	0.039	0.1973	0.5427	0.3269	0.3582	0.4622	0.5554	0.4118	0.0378	0.038	0.0379
blank 6	0.1994	0.1911	0.1883	0.192933									E	0.0356	0.0365	0.1991	0.556	0.3474	0.3307	0.4463	0.5367	0.416	0.0396	0.0383	0.0371
				0.1917									F	0.0363	0.0373	0.1946	0.5537	0.3652	0.3897	0.3796	0.5492	0.4181	0.0404	0.0391	0.0375
conntrol 1	0.5788	0.5588	0.5569	0.564833	0.1917	0.373133	0.349417	1.06788	100	106.788			G	0.0373	0.0382	0.1994	0.5723	0.3813	0.3723	0.4524	0.5016	0.3855	0.0408	0.0407	0.0387
conntrol 2	0.535	0.5217	0.5117	0.5228	0.1917	0.3311	0.349417	0.947579	100	94.7579			H	0.0376	0.0379	0.0384	0.0386	0.0385	0.0386	0.0388	0.0395	0.04	0.0402	0.0401	0.0398
conntrol 3	0.5427	0.5143	0.5977	0.551567	0.1917	0.359867	0.349417	1.02991	100	102.991
conntrol 4	0.556	0.5217	0.5021	0.5266	0.1917	0.3349	0.349417	0.958455	100	95.8455				1	2	3	4	5	6	7	8	9	10	11	12
conntrol 5	0.5537	0.5208	0.5064	0.526967	0.1917	0.335267	0.349417	0.959504	100	95.9504			A	0.039	0.039	0.0395	0.0396	0.0393	0.0392	0.0394	0.0398	0.0403	0.0404	0.0403	0.0403
conntrol 6	0.5723	0.5543	0.5352	0.553933	0.1917	0.362233	0.349417	1.03668	100	103.668			B	0.0398	0.0433	0.1875	0.5588	0.3316	0.3137	0.4323	0.5365	0.4513	0.0465	0.0408	0.0399
20nM OA 1	0.3415	0.3316	0.3289	0.334	0.1917	0.1423	0.349417	0.40725	100	40.725			C	0.0385	0.0393	0.1914	0.5217	0.3206	0.3982	0.4015	0.518	0.4078	0.0413	0.0405	0.0394
20nM OA 2	0.3433	0.3206	0.3213	0.3284	0.1917	0.1367	0.349417	0.391223	100	39.1223			D	0.0397	0.0398	0.1908	0.5143	0.3281	0.3299	0.4063	0.4932	0.4003	0.0398	0.0405	0.0397
20nM OA 3	0.3269	0.3281	0.3927	0.349233	0.1917	0.157533	0.349417	0.450847	100	45.0847			E	0.0371	0.0374	0.193	0.5217	0.3354	0.3396	0.3879	0.5357	0.4093	0.0398	0.0386	0.0373
20nM OA 4	0.3474	0.3354	0.3861	0.3563	0.1917	0.1646	0.349417	0.471071	100	47.1071			F	0.0378	0.0384	0.1872	0.5208	0.3216	0.3394	0.4015	0.5392	0.4029	0.0406	0.0393	0.0376
20nM OA 5	0.3652	0.3216	0.3355	0.340767	0.1917	0.149067	0.349417	0.426616	100	42.6616			G	0.0389	0.0392	0.1911	0.5543	0.3971	0.3292	0.4054	0.5117	0.4075	0.041	0.041	0.0388
20nM OA 6	0.3813	0.3971	0.3815	0.386633	0.1917	0.194933	0.349417	0.557882	100	55.7882			H	0.0393	0.039	0.0394	0.0394	0.0391	0.0391	0.0391	0.0398	0.0402	0.0404	0.0403	0.0399
OA+Free si-ripk3 1	0.4149	0.3137	0.3144	0.347667	0.1917	0.155967	0.349417	0.446363	100	44.6363
OA+Free si-ripk3 2	0.3334	0.3982	0.3852	0.372267	0.1917	0.180567	0.349417	0.516766	100	51.6766				1	2	3	4	5	6	7	8	9	10	11	12
OA+Free si-ripk3 3	0.3582	0.3299	0.3766	0.3549	0.1917	0.1632	0.349417	0.467064	100	46.7064			A	0.0396	0.0395	0.0399	0.04	0.0397	0.0395	0.0397	0.0401	0.0405	0.0406	0.0404	0.0404
OA+Free si-ripk3 4	0.3307	0.3396	0.3758	0.3487	0.1917	0.157	0.349417	0.44932	100	44.932			B	0.0403	0.0439	0.1852	0.5569	0.3289	0.3144	0.4176	0.5257	0.4393	0.0467	0.0409	0.04
OA+Free si-ripk3 5	0.3897	0.3394	0.3576	0.362233	0.1917	0.170533	0.349417	0.488052	100	48.8052			C	0.0391	0.0399	0.1895	0.5117	0.3213	0.3852	0.4977	0.5085	0.4094	0.0415	0.0406	0.0395
OA+Free si-ripk3 6	0.3723	0.3292	0.3478	0.349767	0.1917	0.158067	0.349417	0.452373	100	45.2373			D	0.0402	0.0403	0.1889	0.5977	0.3927	0.3766	0.3901	0.4917	0.3908	0.0404	0.0408	0.0399
OA+Exo 1	0.4217	0.4323	0.3478	0.4006	0.1917	0.2089	0.349417	0.597854	100	59.7854			E	0.0377	0.038	0.1912	0.5021	0.3861	0.3758	0.4775	0.5375	0.3991	0.0399	0.0387	0.0374
OA+Exo 2	0.4932	0.4015	0.4977	0.464133	0.1917	0.272433	0.349417	0.77968	100	77.968			F	0.0384	0.0389	0.1852	0.5064	0.3355	0.3576	0.3908	0.5228	0.3959	0.0407	0.0395	0.0377
OA+Exo 3	0.4622	0.4063	0.3901	0.419533	0.1917	0.227833	0.349417	0.652039	100	65.2039			G	0.0395	0.0398	0.1883	0.5352	0.3815	0.3478	0.403	0.5104	0.4006	0.0411	0.0411	0.0389
OA+Exo 4	0.4463	0.3879	0.4775	0.437233	0.1917	0.245533	0.349417	0.702695	100	70.2695			H	0.0399	0.0395	0.0398	0.0398	0.0395	0.0394	0.0394	0.04	0.0404	0.0406	0.0404	0.04
OA+Exo 5	0.3796	0.4015	0.3908	0.390633	0.1917	0.198933	0.349417	0.56933	100	56.933
OA+Exo 6	0.4524	0.4054	0.403	0.420267	0.1917	0.228567	0.349417	0.654138	100	65.4138
OA+Exo@si-ripk3 1	0.5215	0.5365	0.5257	0.5279	0.1917	0.3362	0.349417	0.962175	100	96.2175
OA+Exo@si-ripk3 2	0.5001	0.518	0.5085	0.508867	0.1917	0.317167	0.349417	0.907703	100	90.7703
OA+Exo@si-ripk3 3	0.5554	0.4932	0.4917	0.513433	0.1917	0.321733	0.349417	0.920773	100	92.0773
OA+Exo@si-ripk3 4	0.5367	0.5357	0.5375	0.536633	0.1917	0.344933	0.349417	0.987169	100	98.7169
OA+Exo@si-ripk3 5	0.5492	0.5392	0.5228	0.537067	0.1917	0.345367	0.349417	0.988409	100	98.8409
OA+Exo@si-ripk3 6	0.5016	0.5117	0.5104	0.5079	0.1917	0.3162	0.349417	0.904937	100	90.4937
OA+Exo+Free si-ripk3 1	0.4168	0.4513	0.4393	0.4358	0.1917	0.2441	0.349417	0.698593	100	69.8593
OA+Exo+Free si-ripk3 2	0.4815	0.4078	0.4094	0.4329	0.1917	0.2412	0.349417	0.690293	100	69.0293
OA+Exo+Free si-ripk3 3	0.4118	0.4003	0.3908	0.400967	0.1917	0.209267	0.349417	0.598903	100	59.8903
OA+Exo+Free si-ripk3 4	0.416	0.4093	0.3991	0.408133	0.1917	0.216433	0.349417	0.619413	100	61.9413
OA+Exo+Free si-ripk3 5	0.4181	0.4029	0.3959	0.405633	0.1917	0.213933	0.349417	0.612259	100	61.2259
OA+Exo+Free si-ripk3 6	0.3855	0.4075	0.4006	0.397867	0.1917	0.206167	0.349417	0.590031	100	59.0031

## Sheet: Fig 3E-F pMLKL MLKL
12.7-8	con	oa	oa+si	oa+exo	oa+exo-si	oa+exo+si	con	oa	oa+si	oa+exo	oa+exo-si	oa+exo+si		12.10-11	con	oa	oa+si	oa+exo	oa+exo-si	oa+exo+si	con	oa	oa+si	oa+exo	oa+exo-si	oa+exo+si
β-Tubulin	55823	55114	50155	53876	53725	52643	51650	42730	40580	47540	50921	50544		β-Tubulin	52763	38778	32463	31653	34174	39757	42484	37606	36043	38299	39557	41132
p-MLKL	22622	19605	26376	29755	24489	16373	8496	26731	25220	19536	17392	15108		p-MLKL	29300	22628	25842	27368	27431	29552	29912	23952	22572	18863	20301	20602
	0.405245	0.355717	0.52589	0.552287	0.455821	0.31102	0.164492	0.625579	0.621488	0.410938	0.341549	0.298908			0.555313	0.583527	0.796045	0.864626	0.802686	0.743316	0.704077	0.63692	0.626252	0.492519	0.513209	0.500875
β-Tubulin	50086	55951	59983	56393	56722	59679	56841	54358	52710	52752	48205	48407		β-Tubulin	53143	52601	43311	48806	48199	51029	47417	44324	42603	41915	42003	44523
MLKL	38787	47985	50701	46469	47883	50586	44348	43283	42597	42555	39346	39824		MLKL	58738	52774	46273	51490	54046	56425	56682	56413	49633	49690	53623	51562
	0.774408	0.857625	0.845256	0.824021	0.84417	0.847635	0.780211	0.796258	0.808139	0.806699	0.816222	0.822691			1.10528	1.00329	1.06839	1.05499	1.12131	1.10574	1.19539	1.27274	1.16501	1.18549	1.27665	1.1581
p-MLKL/MLKL	0.523297	0.41477	0.622166	0.670234	0.539964	0.366926	0.21083	0.785649	0.769037	0.509407	0.418451	0.363329		p-MLKL/MLKL	0.502418	0.581614	0.745089	0.819556	0.715847	0.672231	0.588991	0.500431	0.53755	0.415455	0.401997	0.432498
12.11-12.12 ①	con	oa	oa+si	oa+exo	oa+exo-si	oa+exo+si	con	oa	oa+si	oa+exo	oa+exo-si	oa+exo+si		12.11-12.12 ②	con	oa	oa+si	oa+exo	oa+exo-si	oa+exo+si	con	oa	oa+si	oa+exo	oa+exo-si	oa+exo+si
β-Tubulin	41913	43882	42860	46045	42145	40810	45051	46508	45603	45427	42796	43112		β-Tubulin	40872	41913	36441	39365	38463	38508	38600	33731	35371	38722	37672	37603
p-MLKL	20394	24240	26802	21527	22624	25690	30290	33606	30819	26209	23346	17739		p-MLKL	20104	26622	27995	24711	22036	20420	13774	14867	15154	11039	13913	12651
	0.486579	0.552391	0.625338	0.467521	0.536813	0.629503	0.672349	0.722585	0.675811	0.576948	0.545518	0.411463			0.491877	0.635173	0.768228	0.62774	0.572914	0.530279	0.356839	0.440752	0.42843	0.285083	0.369319	0.336436
β-Tubulin	45788	44251	43695	45314	45426	43433	46022	43942	47398	43759	41898	42968		β-Tubulin	53693	51528	52811	56595	55740	52486	51892	48899	50337	51530	53673	56910
MLKL	36382	27205	30260	29605	33976	31337	28697	26309	30403	27304	27274	29278		MLKL	41324	39166	37545	38126	36485	36027	35176	37549	37131	36787	38161	40327
	0.794575	0.614788	0.692528	0.65333	0.747942	0.721502	0.62355	0.598721	0.641441	0.623963	0.650962	0.681391			0.769635	0.760092	0.710931	0.673664	0.654557	0.686412	0.677869	0.767889	0.737648	0.713895	0.710991	0.70861
p-MLKL/MLKL	0.612377	0.898505	0.902979	0.715597	0.717721	0.872489	1.07826	1.20688	1.05358	0.92465	0.838019	0.603858		p-MLKL/MLKL	0.639105	0.835653	1.08059	0.93183	0.87527	0.772539	0.526413	0.573979	0.580805	0.399335	0.519443	0.474783
Standard/ctr					Column A	Column B	Column C	Column D	Column E	Column F
pMLKL/MLKL					con	oa	oa+si	oa+exo	oa+exo-si	oa+exo+si		si：Free siRipk3
control	mean of ctr				1.10152	1.65376	1.6188	1.41082	1.13661	0.772367		Exo：Exo Vehicle
0.523297	0.475067	1.10152			0.44379	1.22428	1.56839	1.72514	1.50683	0.764795		exo-si：Free si-Ripk3+Exo Vehicle
0.21083	0.475067	0.44379			1.05757	1.89132	1.90074	1.50631	1.51078	1.41502		exo+si: Exo@si-Ripk3
0.502418	0.475067	1.05757			1.28903	2.54045	2.21776	1.94636	1.764	1.2711
0.612377	0.475067	1.28903			1.10808	1.75902	2.27461	1.96147	1.84241	0.999402
0.526413	0.475067	1.10808
20nM OA
0.785649	0.475067	1.65376			Number of families	1
0.581614	0.475067	1.22428			Number of comparisons per family	15
0.898505	0.475067	1.89132			Alpha	0.05
1.20688	0.475067	2.54045
0.835653	0.475067	1.75902			Tukey's multiple comparisons test	Mean Diff.	95.00% CI of diff.	Below threshold?	Summary	Adjusted P Value
20nM OA+free siRipk3					Column A vs. Column B	-0.8138	-1.464 to -0.1632	Yes	**	0.0085	A-B
0.769037	0.475067	1.6188			Column A vs. Column C	-0.9161	-1.567 to -0.2655	Yes	**	0.0026	A-C
0.745089	0.475067	1.56839			Column A vs. Column D	-0.71	-1.361 to -0.05945	Yes	*	0.0268	A-D
0.902979	0.475067	1.90074			Column A vs. Column E	-0.5521	-1.203 to 0.09844	No	ns	0.1298	A-E
1.05358	0.475067	2.21776			Column A vs. Column F	-0.04454	-0.6951 to 0.6060	No	ns	>0.9999	A-F
1.08059	0.475067	2.27461			Column B vs. Column C	-0.1023	-0.7529 to 0.5483	No	ns	0.9962	B-C
20nM OA+Exo					Column B vs. Column D	0.1037	-0.5468 to 0.7543	No	ns	0.996	B-D
0.670234	0.475067	1.41082			Column B vs. Column E	0.2616	-0.3889 to 0.9122	No	ns	0.8113	B-E
0.819556	0.475067	1.72514			Column B vs. Column F	0.7692	0.1187 to 1.420	Yes	*	0.014	B-F
0.715597	0.475067	1.50631			Column C vs. Column D	0.206	-0.4445 to 0.8566	No	ns	0.9201	C-D
0.92465	0.475067	1.94636			Column C vs. Column E	0.3639	-0.2866 to 1.015	No	ns	0.5267	C-E
0.93183	0.475067	1.96147			Column C vs. Column F	0.8715	0.2210 to 1.522	Yes	**	0.0044	C-F
20nM OA+free siRipk3+Exo					Column D vs. Column E	0.1579	-0.4927 to 0.8085	No	ns	0.9732	D-E
0.539964	0.475067	1.13661			Column D vs. Column F	0.6655	0.01491 to 1.316	Yes	*	0.0429	D-F
0.715847	0.475067	1.50683			Column E vs. Column F	0.5076	-0.1430 to 1.158	No	ns	0.1916	E-F
0.717721	0.475067	1.51078
0.838019	0.475067	1.764			Test details	Mean 1	Mean 2	Mean Diff.	SE of diff.	n1	n2	q	DF
0.87527	0.475067	1.84241			Column A vs. Column B	1	1.814	-0.8138	0.2104	5	5	5.47	24
20nM OA+Exo@siRipk3					Column A vs. Column C	1	1.916	-0.9161	0.2104	5	5	6.157	24
0.366926	0.475067	0.772367			Column A vs. Column D	1	1.71	-0.71	0.2104	5	5	4.772	24
0.363329	0.475067	0.764795			Column A vs. Column E	1	1.552	-0.5521	0.2104	5	5	3.711	24
0.672231	0.475067	1.41502			Column A vs. Column F	1	1.045	-0.04454	0.2104	5	5	0.2993	24
0.603858	0.475067	1.2711			Column B vs. Column C	1.814	1.916	-0.1023	0.2104	5	5	0.6875	24
0.474783	0.475067	0.999402			Column B vs. Column D	1.814	1.71	0.1037	0.2104	5	5	0.6973	24
					Column B vs. Column E	1.814	1.552	0.2616	0.2104	5	5	1.759	24
					Column B vs. Column F	1.814	1.045	0.7692	0.2104	5	5	5.17	24
					Column C vs. Column D	1.916	1.71	0.206	0.2104	5	5	1.385	24
					Column C vs. Column E	1.916	1.552	0.3639	0.2104	5	5	2.446	24
					Column C vs. Column F	1.916	1.045	0.8715	0.2104	5	5	5.858	24
					Column D vs. Column E	1.71	1.552	0.1579	0.2104	5	5	1.061	24
					Column D vs. Column F	1.71	1.045	0.6655	0.2104	5	5	4.473	24
					Column E vs. Column F	1.552	1.045	0.5076	0.2104	5	5	3.412	24

[truncated: 34 more sheets: Fig 3G-H RIPK1 Pro-Cas8, Fig 3C, Fig 4C  Nesting, Fig 4E Discrimination Index, Fig 4F Preference Index, Fig 4G, Fig 4I, Fig 4J, Fig 4K, Fig 5A, % NeuN in Fig 5D, % pRipk3 in Fig 5F, % pMlkl in Fig 5H, Fig S5D AT8 & Fig 5J PSD95), Fig 6B hCO-pRIPK3, Fig 6D hCO-GFAP, Fig 6F hCO-GRIA1, Extended Data Fig. 1, Extended Data Fig. 2C, Extended Data Fig. 2D …]
